# Supplementary material for: Three Signs to Help Detect Sjögren’s Syndrome: Incidental Findings on Magnetic Resonance Imaging and Computed Tomography
Source: J Clin Med. 2023 Oct 12;12(20):6487. doi: 10.3390/jcm12206487 (PMC10607120; doi:10.3390/jcm12206487)
Supplement: Supplementary file 1 [file jcm-12-06487-s001.zip]

Archive with 1 entries (1 files):
- jcm-2617616-supplementary.pdf
